# Supplementary material for: Engineering glycosyltransferases into glycan binding proteins using a mammalian surface display platform
Source: Nat Commun. 2025 Jul 18;16:6637. doi: 10.1038/s41467-025-62018-z (PMC12274613; doi:10.1038/s41467-025-62018-z)
Supplement: Supplementary file 6 — Source Data [file 41467_2025_62018_MOESM6_ESM.zip]

Archive with 2 entries (2 files):
- source data FCS files.zip
- Source Data.xlsx
